# Supplementary material for: Preparation of Chiral Enantioenriched Densely Substituted Cyclopropyl Azoles, Amines, and Ethers via Formal SN2′ Substitution of Bromocylopropanes
Source: Molecules. 2022 Oct 20;27(20):7069. doi: 10.3390/molecules27207069 (PMC9609026; doi:10.3390/molecules27207069)
Supplement: Supplementary file 1 [file molecules-27-07069-s001.zip]

Archive with 1 entries (1 files):
- molecules-1960386-supplementary.pdf
